# Supplementary material for: Invasion Genetics of the Horse-Chestnut Leaf Miner, Cameraria ohridella (Lepidoptera: Gracillariidae), in European Russia: A Case of Successful Involvement of Citizen Science in Studying an Alien Insect Pest
Source: Insects. 2023 Jan 24;14(2):117. doi: 10.3390/insects14020117 (PMC9961473; doi:10.3390/insects14020117)
Supplement: Supplementary file 1 [file insects-14-00117-s001.zip]

Archive with 1 entries (1 files):
- insects-2144072-supplementary.pdf
